# Supplementary material for: Intrinsically Safe Optical Fiber Hydrogen Sensor Using Pt-SiO2 Coated Long-Period Fiber Grating
Source: Nanomaterials (Basel). 2026 Jan 12;16(2):95. doi: 10.3390/nano16020095 (PMC12844391; doi:10.3390/nano16020095)
Supplement: Supplementary file 1 [file nanomaterials-16-00095-s001.zip]

Archive with 1 entries (1 files):
- nanomaterials-4075146-supplementary.pdf
